# Supplementary material for: Unveiling the Wing Shape Variation in Northern Altiplano Ecosystems: The Example of the Butterfly Phulia nymphula Using Geometric Morphometrics
Source: Animals (Basel). 2024 Sep 24;14(19):2758. doi: 10.3390/ani14192758 (PMC11476329; doi:10.3390/ani14192758)
Supplement: Supplementary file 1 [file animals-14-02758-s001.zip]

Archive with 1 entries (1 files):
- animals-3152854-supplementary.pdf
